# Supplementary material for: A Novel Personalized Systems Nutrition Program Improves Dietary Patterns, Lifestyle Behaviors and Health-Related Outcomes: Results from the Habit Study
Source: Nutrients. 2021 May 22;13(6):1763. doi: 10.3390/nu13061763 (PMC8224682; doi:10.3390/nu13061763)
Supplement: Supplementary file 1 [file nutrients-13-01763-s001.zip]

Archive with 1 entries (1 files):
- nutrients-1185002-supplementary.pdf
